# Supplementary material for: Molecular Epidemiological Investigation of a Nosocomial Cluster of C. auris: Evidence of Recent Emergence in Italy and Ease of Transmission during the COVID-19 Pandemic
Source: J Fungi (Basel). 2021 Feb 15;7(2):140. doi: 10.3390/jof7020140 (PMC7919374; doi:10.3390/jof7020140)
Supplement: Supplementary file 1 [file jof-07-00140-s001.zip]

Archive with 6 entries (6 files):
- Figure S1.docx
- __MACOSX/._Figure S1.docx
- Figure S2.docx
- __MACOSX/._Figure S2.docx
- Supplemental figures.docx
- __MACOSX/._Supplemental figures.docx
